# Supplementary material for: Indirect Treatment Comparison of Larotrectinib versus Entrectinib in Treating Patients with TRK Gene Fusion Cancers
Source: Cancers (Basel). 2022 Mar 31;14(7):1793. doi: 10.3390/cancers14071793 (PMC8997457; doi:10.3390/cancers14071793)
Supplement: Supplementary file 1 [file cancers-14-01793-s001.zip]

Archive with 1 entries (1 files):
- cancers-1618439-supplementary.pdf
